# Supplementary material for: Cytoskeletal components can turn wall-less spherical bacteria into kinking helices
Source: Nat Commun. 2022 Nov 14;13:6930. doi: 10.1038/s41467-022-34478-0 (PMC9663586; doi:10.1038/s41467-022-34478-0)
Supplement: Supplementary file 2 — Supplementary Data 1 [file 41467_2022_34478_MOESM2_ESM.xlsx]

## Sheet: Feuil1
PCR primer pairs used to build plasmid pMT85PStetM-mreB1-5-fib
Target region or template	Primers'names	Sequence (5'--> 3')	Amplicon size
Transposon based-plasmid pMT85-PStetM	Mcap-Fib-pMT85tetM-mreB5F	ccacggtatggatcaggagt cagctatgaccttgattacgg	4,862 bp
	Mcap-Fib-pMT85tetM-mreB5R	cgatccaactattcaagcacc gtataaagtgtaaagcctgg
fibril (Spiroplasma citri GII3)	Mcap-FibF85	ccaggctttacactttatac ggtgcttgaatagttggatcg	2,175 bp
	Mcap-FibR	ggatcttcatctggaatacc gttactatctccttctgctg
mreB1 (Spiroplasma citri GII3)	Mcap-mreB1F	cagcagaaggagatagtaac ggtattccagatgaagatcc	1,637 bp
	Mcap-mreB1R	Tggcgtggctgaagcatctg catagttgctctatgctgacc
locus mreB2-3-HP-4-5 (Spiroplasma citri GII3)	Mcap-mreB2-5F	ggtcagcatagagcaactatg cagatgcttcagccacgcca	6,185 bp
	Mcap-mreB2-5R85	ccgtaatcaaggtcatagctg actcctgatccataccgtgg
PCR primer pairs used to build plasmid pMT85PStetM-mreB1-5
Target region or template	Primers'names	Sequence (5'--> 3')	Amplicon size
Transposon based-plasmid pMT85-PStetM	Mcap-Fib-pMT85tetM-mreB5F	ccacggtatggatcaggagt cagctatgaccttgattacgg	4,862 bp
	Mcap-Fib-pMT85tetM-mreB5R2	ggatcttcatctggaatacc gtataaagtgtaaagcctgg
mreB1 (Spiroplasma citri GII3)	Mcap-mreB1F2	ccaggctttacactttatac ggtattccagatgaagatcc	1,637 bp
	Mcap-mreB1R	Tggcgtggctgaagcatctg catagttgctctatgctgacc
locus mreB2-3-HP-4-5 (Spiroplasma citri GII3)	Mcap-mreB2-5F	ggtcagcatagagcaactatg cagatgcttcagccacgcca	6,185 bp
	Mcap-mreB2-5R85	ccgtaatcaaggtcatagctg actcctgatccataccgtgg
PCR primer pairs used to build plasmid pMT85PStetM-fib
Target region or template	Primers'names	Sequence (5'--> 3')	Amplicon size
Transposon based-plasmid pMT85-PStetM	pMT85PStetM-FIB(only) (F)	cagcagaaggagatagtaac cagctatgaccttgattacgg	4,862 bp
	Mcap-Fib-pMT85tetM-mreB5R	cgatccaactattcaagcacc gtataaagtgtaaagcctgg
fibril (Spiroplasma citri GII3)	Mcap-FibF85	ccaggctttacactttatac ggtgcttgaatagttggatcg	2,175 bp
	pMT85PStetM-FIB(only)-R	ccgtaatcaaggtcatagctg gttactatctccttctgctg
PCR primer pairs used to build plasmid pMT85PStetM-mreB1-fib
Target region or template	Primers'names	Sequence (5'--> 3')	Amplicon size
Transposon based-plasmid pMT85-PStetM	[PMT85PStetM]-Fib-MreB 1-F	ggtcagcatagagcaactatg cagctatgaccttgattacgg	4,854 bp
	Mcap-Fib-pMT85tetM-mreB5R	cgatccaactattcaagcacc gtataaagtgtaaagcctgg
fibril (Spiroplasma citri GII3)	Mcap-FibF85	ccaggctttacactttatac ggtgcttgaatagttggatcg	2,175 bp
	Mcap-FibR	ggatcttcatctggaatacc gttactatctccttctgctg
mreB1 (Spiroplasma citri GII3)	Mcap-mreB1F	cagcagaaggagatagtaac ggtattccagatgaagatcc	1,637 bp
	PMT85PStetM-Fib-[MreB 1]-R	ccgtaatcaaggtcatagctg catagttgctctatgctgacc
PCR primer pairs used to build plasmid pMT85PStetM-mreB5-fib
Target region or template	Primers'names	Sequence (5'--> 3')	Amplicon size
Transposon based-plasmid pMT85-PStetM	Mcap-Fib-pMT85tetM-mreB5F	ccacggtatggatcaggagt cagctatgaccttgattacgg	4,862 bp
	Mcap-Fib-pMT85tetM-mreB5R	cgatccaactattcaagcacc gtataaagtgtaaagcctgg
fibril (Spiroplasma citri GII3)	Mcap-FibF85	ccaggctttacactttatac ggtgcttgaatagttggatcg	2,175 bp
	pMT85PStetM-[FIB]-MreB 5-R	ggtaattgtaatgtatctgt gttactatctccttctgctg
mreB5 (Spiroplasma citri GII3)	pMT85PStetM-FIB-[MreB 5]-F	cagcagaaggagatagtaac acagatacattacaattacc	1,510 bp
	Mcap-mreB2-5R85	ccgtaatcaaggtcatagctg actcctgatccataccgtgg
PCR primer pairs used to build plasmid pMT85PStetM-mreB1
Target region or template	Primers'names	Sequence (5'--> 3')	Amplicon size
pMT85PStetM-mreB1-fib	Q5SDM-pMT85mreB1-F	ggtattccagatgaagatc	6,409 bp
	Q5SDM-pMT85mreB1-R	gtataaagtgtaaagcctg
PCR primer pairs used to build plasmid pMT85PStetM-mreB5
Target region or template	Primers'names	Sequence (5'--> 3')	Amplicon size
pMT85PStetM-mreB5-fib	Q5SDM-pMT85mreB5-F	acagatacattacaattaccatc	6,290 bp
	Q5SDM-pMT85mreB5-R	gtataaagtgtaaagcctg
PCR primer pairs used to verify the presence of foreign gene(s)
Amplification	Name	Sequence 5'--> 3'	Amplicon size
tet(M)	Tet1	ctgcaaaagatggcgtac	535 bp
	Tet2	cgtaaatgtagtactccac
mreB1	Mcap-mreB1F	cagcagaaggagatagtaac ggtattccagatgaagatcc	1,637 bp
	Mcap- mreB1R	Tggcgtggctgaagcatctg catagttgctctatgctgacc
mreB2-5	Mcap-mreB2-5F	ggtcagcatagagcaactatg cagatgcttcagccacgcca	6,185 bp
	Mcap- mreB2-5R85	ccgtaatcaaggtcatagctg actcctgatccataccgtgg
fibril	Mcap-FibF85	ccaggctttacactttatac ggtgcttgaatagttggatcg	2,175 bp
	Mcap-FibR	ggatcttcatctggaatacc gttactatctccttctgctg
mreB1 (in pMT85PStetM-mreB1-fib and pMT85PStetM-mreB1)	Mcap-MreB1F	cagcagaaggagatagtaac ggtattccagatgaagatcc	1,637 bp
	PMT85PStetM-Fib-[MreB 1]-R	ccgtaatcaaggtcatagctg catagttgctctatgctgacc
mreb5 (in pMT85PStetM-mreB5-fib and pMT85PStetM-mreB5 )	pMT85PStetM-FIB-[MreB 5]-F	cagcagaaggagatagtaac acagatacattacaattacc	1,546 bp
	Mcap-MreB2-5R85	ccgtaatcaaggtcatagctg actcctgatccataccgtgg
PCR primers used for localization of the transposon by single priming PCR and sequencing
Amplification	Name	Sequence 5'--> 3'	SPP Primers used for constructions
Mcap transformants	SPP-pMT85-TetM	ggtcatagctgtttcctgtg (for single priming PCR)	pMT85PStetM
Mcap transformants	SPP1-pMT85-fib	gatccaactattcaagcacc (for single priming PCR)	pMT85PStetM-fib pMT85PStetM-mreB1-fib pMT85PStetM-mreB5-fib pMT85PStetM-mreB1-5-fib
Mcap transformants	SPP3-pMT85-mreB1	actaattggatcttcatctgga (for single priming PCR)	pMT85PStetM-mreB1 pMT85PStetM-mreB1-5
Mcap transformants	SPP4-pMT85-mreB5	gatggtaattgtaatgtatctgt (for single priming PCR)	pMT85PStetM-mreB5
Mcap transformants	MT85-1	acagtaattgcgggtggatc (for sequencing)	Used for the sequencing step
