# Supplementary material for: Cytoskeletal components can turn wall-less spherical bacteria into kinking helices
Source: Nat Commun. 2022 Nov 14;13:6930. doi: 10.1038/s41467-022-34478-0 (PMC9663586; doi:10.1038/s41467-022-34478-0)
Supplement: Supplementary file 9 — Source Data [file 41467_2022_34478_MOESM9_ESM.xlsx]

## Sheet: Figure 1c
Figure 1c
		Cell length	Helical pitch
	S. citri GII-3	0.68	0.79
		0.77	0.71
		0.82	0.79
		0.86	0.45
		0.89	0.52
		0.89	0.69
		0.91	0.71
		1	0.65
		1.19	0.73
		1.43	0.67
		1.87	0.68
		1.9	0.61
		2.02	0.8
		2.11	0.78
		2.24	0.61
		2.26	1.02
		2.33	0.67
		2.41	0.59
		2.43	0.84
		2.55	0.75
		2.6	0.79
		2.68	0.72
		2.71	0.87
		2.72	0.69
		2.81	0.6
		2.95	0.69
		2.98	0.75
		3.04	0.7
		3.05	0.51
		3.11	0.67
		3.12	0.64
		3.14	0.68
		3.18	0.67
		3.19	0.53
		3.22	0.64
		3.24	0.61
		3.26	0.7
		3.29	0.74
		3.32	1.07
		3.54	0.63
		3.6	0.63
		3.61	0.87
		3.63	0.52
		3.65	0.73
		3.77	0.78
		3.79	0.48
		3.83	0.62
		3.91	0.62
		3.92	0.61
		3.94	0.93
		3.95
		3.98
		3.98
		3.99
		4.07
		4.07
		4.07
		4.08
		4.08
		4.11
		4.15
		4.19
		4.2
		4.25
		4.26
		4.26
		4.27
		4.31
		4.35
		4.38
		4.46
		4.47
		4.53
		4.56
		4.57
		4.57
		4.64
		4.73
		4.76
		4.79
		4.82
		4.84
		4.86
		5.01
		5.06
		5.08
		5.09
		5.11
		5.17
		5.24
		5.3
		5.39
		5.48
		5.58
		5.58
		5.59
		5.63
		5.69
		5.79
		5.9
		5.9
		5.9
		5.93
		5.97
		6.09
		6.09
		6.23
		6.25
		6.35
		6.35
		6.38
		6.45
		6.46
		6.71
		7.08
		7.63
		7.88
		7.91
		7.95
		8.05
		8.1
		8.11
		8.38
		8.55
		8.59
		8.65
		8.71
		8.76
		9.08
		9.51
		10.32
		12.77
		13.28
		14.84
		18.1
		3.36107
		1.20112
		2.62726
		3.12326
		1.56984
		2.24024
		1.90225
		2.5052
		1.95374
		1.76472
		2.03227
		1.45909
		1.37743
		3.38475
		2.88629
		Cell Length
	Mcapcontrol	2.01
		2.45
		1.86
		5.61
		4.76
		2.64
		2.44
		1.73
		1.17
		1.85
		6.69
		1.18
		3.01
		5.74
		3.33
		3.93
		1.9
		1.99
		4.53
		0.9
		1.28
		1.17
		4.13
		3.56
		0.86
		0.81
		3.53
		2.25
		3.89
		6.1
		1.89
		1.56
		5.22
		3.56
		2.6
		3.08
		5.39
		3.13
		5.89
		5.11
		4.23
		1.09
		0.75
		1.45
		1.66
		2.92
		6.26
		6.33
		2.77
		3.33
		3.48
		0.71
		1.7
		1.85
		6.08
		1.4
		3.04
		5.41
		4.75
		3.19
		5.4
		1.88
		1.06
		0.83
		1.38
		0.93
		1.31
		0.87
		1.99
		1.04
		0.71
		0.72
		1.08
		0.92
		2.97
		1.28
		1.23
		1.08
		0.75
		1.39
		2.4
		1.44
		0.93
		1.66
		1.06
		1.51
		0.94
		0.97
		1.88
		0.94
		0.44
		0.56
		1.93
		1.05
		1.82
		1.09
		0.91
		1.86
		1.16
		1.36
		1.8
		2.15
		1.67
		1.07
		0.7
		1.13
		1.05
		0.95
		0.91
		1.11
		8
		7
		6.501
		7.52
		10.56
		5.95
		13.47
		2.61
		1.96
		1.57
		2.45
		2.33
		2.72
		2.39
		1.76
		1.34
		2.17
		1.88
		3.3
		4.6
		2.66
		1.45
		0.97
		1.69
		1.75
		2.12
		1.61
		2.08
		2.91
		2.67
		2.39
		1.51
		1.34
		1.23
		1.49
		1.86
		1.51
		1.37
		1.55
		1.99
		Cell Length	Helical Pitch
	McapmreB1-5-fib	6.02	0.71
		50.13	3.4
		6.08	1.29
		14.01	2.01
		1.11	0.8
		1.35	1.09
		1.43	4.32
		1.43	1.08
		1.41	4.17
		2.75	1.18
		1.63	2.16
		3.48	1.34
		66.42	2.47
		3.15	1.93
		1.36	1.14
		1.34	3.94
		1.96	2.76
		1.87	1.55
		1.46	0.61
		1.3	1.89
		1.1	0.84
		1.74	2.16
		19.9	2.37
		31.54	3.42
		6.67	3.04
		2.41	2.89
		1.89	1.37
		2.15	0.94
		1.33	2.67
		1.27	1.39
		1.39	1.93
		1.22	1.07
		0.97	2.05
		1.4	1.41
		4.48	0.86
		39.7	1.1
		8.19	1
		1.1	1.12
		1.32	0.68
		0.94	1.27
		23.53	1.14
		24.29	1.01
		1.22	1.12
		1.81	1.14
		4.53	0.66
		1.42	1.06
		1.18	1.06
		2.25	0.98
		6.87	0.96
		1.55	1.34
		4.14
		1.63
		1.87
		1.3
		2.67
		1.12
		1.57
		1.26
		9.21
		1.54
		13.58
		1.34
		1.55
		2.21
		2.54
		1.82
		2.03
		3.06
		2.86
		4.19
		3.86
		90.14
		35.22
		1.41
		1.98
		1.43
		1.63
		1.57
		1.11
		1.18
		2.3
		1.09
		1.02
		1.17
		18.25
		21.3
		7.5
		35.18
		31.29
		7.9
		48.24
		7.36
		2.26
		1.28
		1.5
		1.2
		1.57
		1.43
		20.87
		37.78
		14.69
		4.7
		5.11
		1.29
		1.43
		1.42
		1.06
		1.09
		1.9
		2.64
		2.2
		1.01
		1.56
		1.51
		13.92
		10.83
		8.04
		19.94
		8.99
		18.96
		1.13
		2.53
		1.54
		1.08
		57.94
		18.37
		38.67
		2.3
		1.66
		3
		8.13
		13.58
		12.78
		70.18
		25.78
		1.43
		1.7
		1.21
		1.09
		1.16
		47.69
		12.47
		1.97
		58.68
		62.63
		52.65
		43.62
		23.36
		9.17
		30.51

## Sheet: Figure 2a
Figure 2a
	S. citri GII-3	Helical pitch
		0.79
		0.71
		0.79
		0.45
		0.52
		0.69
		0.71
		0.65
		0.73
		0.67
		0.68
		0.61
		0.8
		0.78
		0.61
		1.02
		0.67
		0.59
		0.84
		0.75
		0.79
		0.72
		0.87
		0.69
		0.6
		0.69
		0.75
		0.7
		0.51
		0.67
		0.64
		0.68
		0.67
		0.53
		0.64
		0.61
		0.7
		0.74
		1.07
		0.63
		0.63
		0.87
		0.52
		0.73
		0.78
		0.48
		0.62
		0.62
		0.61
		0.93
		Helical pitch
	McapmreB1-5-fib	0.71
		3.4
		1.29
		2.01
		0.8
		1.09
		4.32
		1.08
		4.17
		1.18
		2.16
		1.34
		2.47
		1.93
		1.14
		3.94
		2.76
		1.55
		0.61
		1.89
		0.84
		2.16
		2.37
		3.42
		3.04
		2.89
		1.37
		0.94
		2.67
		1.39
		1.93
		1.07
		2.05
		1.41
		0.86
		1.1
		1
		1.12
		0.68
		1.27
		1.14
		1.01
		1.12
		1.14
		0.66
		1.06
		1.06
		0.98
		0.96
		1.34
		Helical pitch
	McapmreB1-5	2.42
		1.51
		1.42
		2.69
		1.96
		2.41
		2.15
		3.42
		0.83
		1.32
		2.17
		1.3
		2.36
		1.71
		1.89
		1.81
		2.13
		1.21
		1.45
		0.67
		1.8
		1.57
		1.29
		0.97
		0.79
		2.64
		2.68
		1.86
		2.01
		2.31
		2.11
		1.4
		2.23
		3.2
		1.4
		1.26
		1.37
		1.18
		2.08
		1.41
		1.12
		1.31
		2.37
		0.77
		0.85
		1.32
		1.01
		2.93
		2.87
		1.79
		Helical pitch
	Mcapfib	1.37
		1.29
		1.22
		1.24
		1.45
		1.31
		1.58
		1.17
		1.44
		1.12
		1.24
		1.11
		0.84
		0.73
		0.93
		1.07
		0.73
		0.9
		1.31
		0.92
		1.07
		1
		1.11
		1.19
		1.16
		1.01
		0.67
		1.17
		1.34
		1.19
		0.87
		0.75
		1.32
		0.55
		0.65
		0.93
		0.79
		1.15
		0.58
		2.02
		0.63
		0.85
		1.18
		1.05
		1.19
		0.97
		0.74
		1.32
		1.18
		1.4
		Helical pitch
	McapB1	1.02
		1.18
		1.95
		0.65
		2.42
		2.02
		2.88
		3.57
		1.34
		2.06
		5.75
		1.28
		1.98
		1.36
		1.43
		1.38
		1.52
		1.18
		1.29
		1.83
		1.43
		1.71
		1.1
		0.66
		1.71
		0.67
		1.64
		0.97
		2.67
		2.11
		2.55
		1.28
		1.62
		2.21
		0.93
		1.56
		2.1
		1.88
		1.25
		1.76
		1.05
		1.27
		1.93
		1.58
		1.45
		2.04
		1.08
		2.43
		1.07
		1.73
		Helical pitch
	McapB1-fib	0.73
		1.29
		0.67
		1.04
		1.15
		1.07
		1.16
		0.95
		0.54
		1.32
		1.2
		0.87
		0.93
		1.32
		1.84
		1.19
		1.37
		1.24
		1.47
		1.26
		1.09
		1.31
		0.85
		0.83
		1.05
		1.15
		6.14
		0.94
		0.94
		0.94
		1.44
		1.65
		0.98
		0.9
		1.09
		0.79
		0.99
		0.85
		1.68
		0.91
		1.06
		0.93
		1.21
		1.61
		2.06
		1.4
		5.57
		1.29
		1.65
		0.76
		Helical pitch
	McapmreB5	0.85
		1.03
		1.27
		3.41
		1.69
		0.75
		1.07
		1.25
		0.65
		1.23
		0.83
		0.72
		0.82
		0.88
		0.76
		1.05
		0.86
		0.68
		0.9
		1.01
		0.64
		1.14
		0.71
		1.03
		0.69
		0.57
		0.89
		0.8
		0.62
		0.88
		0.84
		0.84
		0.83
		0.72
		0.83
		1.37
		1.02
		0.94
		0.94
		0.82
		0.6
		1.04
		0.69
		0.63
		1.33
		1.03
		0.75
		1.74
		1.24
		0.73
		Helical pitch
		0.97
	McapmreB(-fib	0.78
		0.81
		0.91
		0.93
		0.77
		0.72
		0.59
		0.79
		0.89
		0.52
		0.61
		0.82
		0.87
		1.01
		0.83
		0.67
		0.68
		1.17
		0.55
		0.76
		0.82
		0.78
		0.81
		0.85
		0.6
		0.82
		0.8
		0.6
		0.64
		0.79
		0.93
		0.6
		0.75
		0.72
		0.78
		0.94
		0.73
		0.76
		0.69
		0.95
		0.83
		0.81
		0.69
		0.67
		0.6
		0.79
		0.65
		0.72
		0.88
